# Supplementary material for: Network Protein Interaction in the Link between Stroke and Periodontitis Interplay: A Pilot Bioinformatic Analysis
Source: Genes (Basel). 2021 May 20;12(5):787. doi: 10.3390/genes12050787 (PMC8160956; doi:10.3390/genes12050787)
Supplement: Supplementary file 1 [file genes-12-00787-s001.zip]

Archive with 1 entries (1 files):
- genes-1193465-supplementary.pdf
